# Supplementary material for: Unusually Extensive Furuncular Myiasis in a Returning Traveller from Rural Ethiopia Complicated by Streptococcus Pyogenes Secondary Infection Following Albendazole Therapy
Source: Reports (MDPI). 2026 Jan 8;9(1):19. doi: 10.3390/reports9010019 (PMC12821619; doi:10.3390/reports9010019)
Supplement: Supplementary file 1 [file reports-09-00019-s001.zip]

Archive with 1 entries (1 files):
- reports-4087138-supplementary.pdf
